# Supplementary material for: Greenhouse gas emission potential of sewage treatment plants in Himachal Pradesh
Source: Sci Rep. 2023 Jun 14;13:9675. doi: 10.1038/s41598-023-36825-7 (PMC10267144; doi:10.1038/s41598-023-36825-7)
Supplement: Supplementary file 1 — Supplementary Information. [file 41598_2023_36825_MOESM1_ESM.xlsx]

## Sheet: Sheet1
	Energy used per year	Emission factor for energy consumed	Sludge generated per year	Fuel used per day	Population
STPs	(kWh/ year)	EF kg CO2eq	Q (tonne/year)	L/day
Palampur	54285.7	3.28526	156	17.7143	21758
Khaliyar	51428.6	3.11235	156	11.0476	16964
Arki	42857.1	2.59363	364	18.2857	34148
Dhalli	71428.6	4.32271	364	38.0952	33859
Kunihar	62857.1	3.80399	52	5.42857	15500
Paonta Sahib	57142.9	3.45817	156	23.4286	22850
Jwalamukhi	65714.3	3.9769	52	12.8571	10583
Kangra	74285.7	4.49562	52	8.57143	8792
Kangra	62857.1	3.80399	156	14.0952	17000
Bhootnath	82857.1	5.01435	364	30.4762	37446
Lanka Baker	85714.3	5.18726	260	19.0476	27000
Jogindernagar	85714.3	5.18726	156	26.2857	24869
Dharamshala	105714	6.39762	572	23.8095	74814
Sundernagar	100000	6.0518	260	27.4286	32500
Sanjauli	120000	7.26216	572	28.5714	69500
Hamirpur 1	65714.3	3.9769	156	11.4286	20799
Shimla	151429	9.16415	520	41.1429	90285
Nalagarh	108571	6.57053	364	17.5238	36000
